# Supplementary material for: Synthesis and Antimicrobial Activity of Some Novel 5-Alkyl-6-Substituted Uracils and Related Derivatives
Source: Molecules. 2011 Jun 8;16(6):4764–74. doi: 10.3390/molecules16064764 (PMC6264406; doi:10.3390/molecules16064764)
Supplement: Supplementary File 1 [file molecules-16-04764-s001.zip]

Archive with 7 entries (6 files):
- supplementary/
- supplementary/IR.pdf
- supplementary/molecules-8879-supplementary.pdf
- supplementary/NMR-5b.pdf
- supplementary/NMR-6h.pdf
- supplementary/NMR-7a.pdf
- supplementary/NMR-7b.pdf
